# Supplementary material for: Severe Immune-Related Adverse Events in Patients Treated with Nivolumab for Metastatic Renal Cell Carcinoma Are Associated with PDCD1 Polymorphism
Source: Genes (Basel). 2022 Jul 5;13(7):1204. doi: 10.3390/genes13071204 (PMC9324515; doi:10.3390/genes13071204)
Supplement: Supplementary file 1 [file genes-13-01204-s001.zip]

Archive with 1 entries (1 files):
- genes-1754433-supplementary.pdf
